# Supplementary material for: Optimizing time and split application of nitrogen fertilizer to harness grain yield and quality of bread wheat (Triticum Aestivum L.) in northwestern Ethiopia
Source: PLoS One. 2022 Dec 15;17(12):e0279193. doi: 10.1371/journal.pone.0279193 (PMC10045545; doi:10.1371/journal.pone.0279193)
Supplement: S1 Data — (XLSX) [file pone.0279193.s001.xlsx]

## Sheet: WONBERIMA YEAR 1&2
SEASON	YEAR	TRT	REP	PH	TI	SL	SPS	GY	BY	TSW	HI	HW
2014	1	1	1	104.6	298	10.8	46.2	4.91076	10.4167	35.32	47.1433	75.6				Treatments
2014	1	1	2	105.8	395	10.2	43.2	5.10522	10.4167	37.61	49.0101	76				1	½ urea at 50% emergence + ½ urea at tillering (including N in DAP at planting)
2014	1	1	3	109.4	390	10.6	43.4	5.29968	12.5	32.73	42.3974	75.6				2	½ urea at tillering + ½ urea at booting (including N in DAP at planting)
2014	1	2	1	100	321.5	9.6	48.6	4.93093	9.375	33.19	52.5966	74.8				3	1/3rd urea at 50% emergence+1/3rd urea at tillering+1/3rd urea at booting
2014	1	2	2	107.2	413.5	9.8	44.6	5.85206	12.5	28.97	46.8165	75.2					(including N in DAP at planting)
2014	1	2	3	104.4	418.5	10.6	46	5.25369	11.25	30.89	46.6994	74.8				4	2/3rd urea at tillering + 1/3rd urea at booting (including N in DAP during planting)
2014	1	3	1	105.8	295	10.8	45.6	5.07268	10.4167	30.93	48.6977	75.2				5	All urea at tillering (including N in DAP at planting)
2014	1	3	2	105.2	350.5	10.6	42.8	5.70456	11.4583	35.19	49.7852	76.8				6	All urea at booting (including N in DAP at planting)
2014	1	3	3	103	435	10	49.4	4.97454	10.4167	27.19	47.7556	74.8				7	All N at tillering
2014	1	4	1	104.2	339	9.6	39.2	4.88369	10.4167	30.93	46.8834	72				8	All N at booting
2014	1	4	2	104	386.5	10	43.8	4.91819	10.4167	30.99	47.2146	74				9	½ N at planting + ½ N at tillering
2014	1	4	3	108.4	366.5	9.4	49.2	5.00213	11.4583	35.13	43.655	74				10	½ N 50% 50% emergence + ½ N at tillering
2014	1	5	1	105.2	338.5	9.2	41.6	5.15126	11.4583	35.2	44.9564	74.4				11	1/3rd N at 50% emergence +1/3rd N at tillering +1/3rd N at booting
2014	1	5	2	103.8	402.5	10.6	45.6	5.15989	11.4583	37.11	45.0317	73.2				12	½ N at tillering + ½ N at booting
2014	1	5	3	106.4	404.5	10	47	5.11348	11.4583	37.32	44.6267	76.4
2014	1	6	1	94.8	293	10.2	38.8	3.71871	7.29167	30.82	50.9994	76.8
2014	1	6	2	94	321.5	9.4	49	3.56865	7.91667	33.06	45.0777	76.8
2014	1	6	3	83.4	353.5	8.4	46.6	3.17907	6.25	29.34	50.8651	75.6
2014	1	7	1	99.2	416.5	9.2	33.8	4.71511	9.375	29.26	50.2946	74.8
2014	1	7	2	97.4	453	10.4	39.6	4.33705	10.4167	33.06	41.6357	70.8
2014	1	7	3	93.8	438	9.2	43.2	4.09465	9.375	33.41	43.6762	71.6
2014	1	8	1	82.8	275	9.4	35.6	2.9068	5.20833	30.89	55.8105	75.2
2014	1	8	2	77	290	8.8	42	2.51523	5.20833	33.13	48.2924	74.8
2014	1	8	3	87.6	303.5	9.2	45.2	3.52248	7.08333	35.22	49.7291	75.6
2014	1	9	1	107.4	346.5	9.8	35.2	5.53441	11.4583	29.28	48.3003	76.4
2014	1	9	2	111.2	389.5	10.4	50.2	5.64926	13.5417	28.97	41.7176	76.8
2014	1	9	3	110.8	410.5	10.8	56	5.76408	12.5	33.06	46.1126	76.2
2014	1	10	1	106.2	369	9.6	48.2	4.61309	12.5	37.11	36.9047	76.4
2014	1	10	2	106.6	378	10.4	48.8	4.94584	10.4167	28.91	47.4801	76.4
2014	1	10	3	108	308.5	10	46.6	4.6139	11.4583	37.15	40.2668	76
2014	1	11	1	107	381.5	10.4	43.8	4.90946	11.4583	30.93	42.8462	72.8
2014	1	11	2	109.2	366	10	40.6	4.99545	11.4583	31.03	43.5967	73.6
2014	1	11	3	107.4	361	10	49.8	4.7417	11.4583	28.93	41.3821	74
2014	1	12	1	98	380.5	10	44	4.58155	9.375	37.23	48.8698	75.2
2014	1	12	2	98.6	399	10	45.2	4.29524	9.375	32.99	45.8159	73.2
2014	1	12	3	95	352.5	9.4	43	3.95434	9.375	34.83	42.1797	77.6
2015	2	1	1	100.4	384	8.8	56	3.85716	9.72917	27.61	39.6453	70.8
2015	2	1	2	99	335	9.6	56	3.41321	8.6875	25.84	39.2887	68.8
2015	2	1	3	92.4	351	9.8	43.6	3.63519	9.27083	28.72	39.211	69.2
2015	2	2	1	90	336	9	50.6	3.62151	9.27083	27.93	39.0635	68.2
2015	2	2	2	99.2	337	9.8	45.4	3.52325	9.20833	28.09	38.2615	70
2015	2	2	3	92.6	262.5	9.6	47	2.95262	7.89583	27.1	37.3946	68.4
2015	2	3	1	93.8	303.5	8.6	46.4	3.91329	10.0208	28.59	39.0516	71.2
2015	2	3	2	103.4	342	9.4	46.4	3.6202	8.66667	30.67	41.7716	71.6
2015	2	3	3	92.8	248	9.6	55.6	2.73004	7.1875	28.51	37.9832	69.2
2015	2	4	1	98.8	357.5	9.6	46.6	3.57194	9.04167	28.26	39.5053	69.2
2015	2	4	2	95.2	310	9.8	46.4	3.24495	7.91667	27.31	40.9888	68
2015	2	4	3	92.6	281	7.6	50	2.62786	7.08333	29.55	37.0992	69.2
2015	2	5	1	93.4	346.5	8.6	52.8	3.52346	8.58333	29.55	41.0501	68.8
2015	2	5	2	96	346	10.2	51.2	3.31379	8.64583	27.16	38.3282	68.8
2015	2	5	3	95.2	313.5	9.2	57.4	2.77982	7.39583	26.62	37.5863	66.8
2015	2	6	1	92.2	318.5	8.6	49.6	3.15492	7.25	24.94	43.5161	73.6
2015	2	6	2	89.6	267.5	8.8	54	2.34305	8.33333	32.21	28.1166	72.8
2015	2	6	3	88	327.5	7.6	45.8	2.91428	6.27083	30.27	46.4735	71.6
2015	2	7	1	93.2	343	9.4	55.8	3.75919	8.79167	27.63	42.7586	72.4
2015	2	7	2	87	320.5	8.4	49.6	2.60186	6.45833	27.73	40.2869	68.4
2015	2	7	3	86.8	290.5	9	46.8	2.44488	6.89583	27.55	35.4545	69.6
2015	2	8	1	84.6	257.5	8.8	61.2	2.50779	5.20833	31.27	48.1495	73.6
2015	2	8	2	85	236	7.8	46.6	2.43892	5.29167	27.38	46.0898	73.2
2015	2	8	3	77.4	180.5	7.4	48	2.31544	5.20833	28.78	44.4565	72.4
2015	2	9	1	122.8	380.5	8.8	53.2	3.61451	9.36458	30.18	38.5977	73.2
2015	2	9	2	95	360.5	8.6	48.2	3.83372	9.77083	30.18	39.2363	79.6
2015	2	9	3	93.8	320	9.2	50.6	3.3953	8.95833	31.79	37.9011	71.2
2015	2	10	1	93.4	361	9.6	55.6	4.02568	10.1042	31.51	39.8418	74.4
2015	2	10	2	101.2	361	9.2	45.4	3.39461	8.85417	29.83	38.3391	71.6
2015	2	10	3	95.6	323.5	8.6	48.2	3.12763	7.60417	30.18	41.1304	70.6
2015	2	11	1	93.4	290.5	9.4	44	3.88308	8.70833	27.55	44.5903	73.6
2015	2	11	2	93.6	354	10	53.6	3.48526	8.64583	30.89	40.3114	71.6
2015	2	11	3	93.2	314	9.8	55.6	2.9731	7.29167	28.23	40.7739	70.4
2015	2	12	1	93.4	337.5	9.8	46.8	3.88671	10.1667	31.3	38.23	69.2
2015	2	12	2	88.8	328	9.2	43.2	2.92051	7.08333	30.57	41.2308	69.2
2015	2	12	3	89	299.5	9	53.8	2.42845	5.625	28.44	43.1725	68.8

## Sheet: Adet YEAR 1&2
SEASON	YEAR	TRT	REP	PH	TI	SL	SPS	GY	BY	TSW	HI	HW
2014	1	1	1	98.4	508	9.2	56.6	6.6192	15.8333	36.69	41.8055	79.6			Treatments
2014	1	1	2	101.2	516	8.6	65.6	5.61764	13.75	38.43	40.8556	78.4			1	½ urea at 50% emergence + ½ urea at tillering (including N in DAP at planting)
2014	1	1	3	105.8	500	10	62.6	5.19078	14.5833	38.35	35.5939	78.6			2	½ urea at tillering + ½ urea at booting (including N in DAP at planting)
2014	1	2	1	95.6	415	9.4	53.2	5.64876	12.9167	36.81	43.7323	78.8			3	1/3rd urea at 50% emergence+1/3rd urea at tillering+1/3rd urea at booting
2014	1	2	2	97.6	470	10	59.4	5.04588	14.1667	34.36	35.618	78.4				(including N in DAP at planting)
2014	1	2	3	95.2	458	9.6	58.8	5.27162	12.5	38.22	42.173	80			4	2/3rd urea at tillering + 1/3rd urea at booting (including N in DAP during planting)
2014	1	3	1	100.4	462	9	50	5.58137	16.25	38.24	34.3469	79.2			5	All urea at tillering (including N in DAP at planting)
2014	1	3	2	96.8	471	9.4	52.2	4.37926	12.5	39.76	35.0341	79.2			6	All urea at booting (including N in DAP at planting)
2014	1	3	3	106.8	424	9.6	55.8	5.28716	14.1667	37.38	37.3211	78			7	All N at tillering
2014	1	4	1	102.6	502	9	56	5.90648	13.75	38.62	42.9562	80			8	All N at booting
2014	1	4	2	99.5	458	9.6	58.6	5.2143	13.75	38.51	37.9222	80			9	½ N at planting + ½ N at tillering
2014	1	4	3	96.4	546	9	51.8	6.13538	15	38.39	40.9025	79.6			10	½ N 50% 50% emergence + ½ N at tillering
2014	1	5	1	98.8	438	9.2	60.2	5.87291	14.7222	36.86	39.8915	78.4			11	1/3rd N at 50% emergence +1/3rd N at tillering +1/3rd N at booting
2014	1	5	2	101.6	460	9.4	51.4	5.4768	14.1667	36.29	38.6598	77.6			12	½ N at tillering + ½ N at booting
2014	1	5	3	99.2	456	8.8	48.6	4.09267	12.5	42.1	32.7414	79.6
2014	1	6	1	83.4	342	8.6	51.8	3.64755	8.75	36.37	41.6863	78.4
2014	1	6	2	89	486	8	51.4	3.3138	10.4167	40.92	31.8125	79.6
2014	1	6	3	93.6	416	9.4	59.4	2.6019	8.33333	38.3	31.2228	79.2
2014	1	7	1	89.8	465	9.2	56	5.19034	11.25	38.39	46.1364	78.4
2014	1	7	2	95.8	512	9.4	56	4.69543	12.5	42.24	37.5634	78.4
2014	1	7	3	92.2	506	9.8	65.4	3.82435	10	36.37	38.2435	78
2014	1	8	1	74.6	278	7.8	48.6	2.79091	13.75	35.36	20.2975	78.4
2014	1	8	2	74.8	368	8.2	55.2	2.301	5.83333	32.37	39.4457	76
2014	1	8	3	77.8	442	7.6	49.6	2.27571	5.83333	34.59	39.0122	77.6
2014	1	9	1	94.8	366	10.8	66	5.21992	12.9167	38.13	40.4123	78.4
2014	1	9	2	95.2	432	9.6	54.2	5.36241	12.5	38.68	42.8993	78.8
2014	1	9	3	89.4	456	9.4	62.4	4.5122	11.25	38.37	40.1084	78.8
2014	1	10	1	90.8	448	9.6	59.6	5.12981	12.9167	35.32	39.7146	78
2014	1	10	2	98.8	462	9.4	59.2	4.60101	13.3333	36.57	34.5076	78
2014	1	10	3	83.4	421	8.6	42.2	3.83909	8.75	38.59	43.8753	76.8
2014	1	11	1	89.6	472	8.6	49.6	4.27539	12.5	33.17	34.2031	78.4
2014	1	11	2	92	510	9.6	59.2	5.12658	12.5	38.46	41.0126	77.2
2014	1	11	3	100.2	472	10.4	60	3.9777	10	37.34	39.777	80
2014	1	12	1	91.2	530	8.4	53.2	4.99315	12.9167	38.35	38.6566	77.6
2014	1	12	2	89.2	477	9.2	50.2	4.48946	10.4167	40.41	43.0988	78.8
2014	1	12	3	81	424	8.8	52.4	5.15219	10.4167	38.42	49.461	77.6
2015	2	1	1	88.6	414	10	48.8	3.58421	8.33333	27.61	43.0105	63.2
2015	2	1	2	90.2	357	10.4	37.2	3.96212	8.95833	25.84	44.2283	69.2
2015	2	1	3	100.2	300	11	32.6	4.34003	9.58333	28.72	45.2873	64.8
2015	2	2	1	84.8	330	10.6	46.6	2.36691	5.83333	27.93	40.5756	65.6
2015	2	2	2	96.2	326	10	44.4	3.49527	7.91667	28.09	44.1508	63.4
2015	2	2	3	89	248	9.8	43.6	3.80969	7.5	27.1	50.7959	60.6
2015	2	3	1	90	318	10.2	38	3.08733	7.91667	28.59	38.9978	61.4
2015	2	3	2	100.6	328	9.6	42.6	3.41991	8.33333	30.67	41.0389	60
2015	2	3	3	102.8	254	10.4	41	4.35755	8.88889	28.51	49.0224	63.4
2015	2	4	1	87.6	246	9.8	40.6	2.12816	5.41667	28.26	39.2891	62.2
2015	2	4	2	91.6	310	10.2	33.4	3.11847	8.33333	27.31	37.4217	67.4
2015	2	4	3	96.4	306	10.4	27.8	3.76961	8.33333	29.55	45.2353	61.6
2015	2	5	1	86.4	296	10	40	2.20928	5.625	29.55	39.2761	64
2015	2	5	2	91.4	248	9.2	39.4	2.76515	6.66667	27.16	41.4772	63
2015	2	5	3	93	316	10.2	37.4	3.64922	8.33333	26.62	43.7907	61.8
2015	2	6	1	83.6	186	10	33.8	1.51662	4.16667	24.94	36.3989	62.8
2015	2	6	2	81.8	207	8.8	38.4	1.2789	4.16667	32.21	30.6936	64
2015	2	6	3	94.6	228	9.2	30.8	2.65826	6.25	30.27	42.5322	65.6
2015	2	7	1	78.4	240	10	29.8	1.47759	3.33333	27.63	44.3277	62.8
2015	2	7	2	77.8	198	9.4	42.2	1.32658	3.33333	27.73	39.7974	57.4
2015	2	7	3	88.2	272	9.6	28.8	2.85142	5.83333	27.55	48.8815	63.4
2015	2	8	1	84.4	354	9.6	36	2.13961	5	31.27	42.7922	70.6
2015	2	8	2	77.4	236	9.6	41	1.40272	3.33333	27.38	42.0816	68
2015	2	8	3	90.2	266	8.8	27.6	2.24285	6.04167	28.78	37.123	71.2
2015	2	9	1	94.6	292	11.2	41.6	2.29803	7.5	30.18	30.6404	65
2015	2	9	2	90.8	264	10.2	50.4	3.16063	7.5	30.18	42.1417	63.4
2015	2	9	3	99.4	338	10.8	32.4	3.61371	8.125	31.79	44.4764	60.4
2015	2	10	1	91.8	332	10	44	3.55092	7.8125	31.51	45.4518	69
2015	2	10	2	89.8	260	11	44	3.35977	8.125	29.83	41.351	76.2
2015	2	10	3	90.8	252	9.8	33	3.10709	7.5	30.18	41.4279	67.4
2015	2	11	1	90.8	338	10.2	37.4	3.28422	8.125	27.55	40.4212	64.6
2015	2	11	2	98	264	10.4	47.2	3.44825	8.125	30.89	42.44	69.8
2015	2	11	3	102.4	284	11	30.6	3.73262	8.61111	28.23	43.3466	66.4
2015	2	12	1	83	238	9.6	47.4	2.58505	5.83333	31.3	44.3152	63.4
2015	2	12	2	83.4	238	9.4	38.2	2.00735	5	30.57	40.147	64.8
2015	2	12	3	86	268	10.4	43.6	2.51226	5.625	28.44	44.6624	66.8

## Sheet: Debere ELIAS YEAR 1&2
SEASON	YEAR	TRT	REP	PH	TI	SL	SPS	GY	BY	TSW	HI	HW
2014	1	1	1	105.8	435.5	8.4	62.4	4.92496	10.4167	34.8549	47.2796	78.4
2014	1	1	2	103.4	428	7.4	56.8	5.3907	14.5833	31.2699	36.9648	75.6			Treatments
2014	1	1	3	112.2	484.5	8.6	55.2	5.09433	13.3333	30.8229	38.2075	76			1	½ urea at 50% emergence + ½ urea at tillering (including N in DAP at planting)
2014	1	2	1	102.2	401	6.8	55.6	4.06154	10.4167	33.8871	38.9908	75.2			2	½ urea at tillering + ½ urea at booting (including N in DAP at planting)
2014	1	2	2	93.8	358	7.8	53.2	3.19289	9.58333	32.8046	33.3171	70.4			3	1/3rd urea at 50% emergence+1/3rd urea at tillering+1/3rd urea at booting
2014	1	2	3	96.6	368	7	53.8	4.16701	9.58333	33.0606	43.4818	74.8				(including N in DAP at planting)
2014	1	3	1	104.8	397.5	7.8	60.6	5.03057	12.7083	30.6171	39.5848	74.8			4	2/3rd urea at tillering + 1/3rd urea at booting (including N in DAP during planting)
2014	1	3	2	109	368.5	7.8	57.2	4.34135	13.5417	30.9943	32.0592	72.8			5	All urea at tillering (including N in DAP at planting)
2014	1	3	3	105.4	430.5	7.6	49.8	5.24105	12.7083	35.1269	41.241	75.6			6	All urea at booting (including N in DAP at planting)
2014	1	4	1	101.2	340	8	50.8	4.37299	10.625	30.8229	41.1576	75.8			7	All N at tillering
2014	1	4	2	105.2	379.5	7.8	57.4	4.51	10.2083	35.2553	44.1796	75.6			8	All N at booting
2014	1	4	3	101.4	384	7.4	48.8	4.84033	11.6667	35.568	41.4886	74.8			9	½ N at planting + ½ N at tillering
2014	1	5	1	106.2	385	7.8	50.2	4.37255	11.6667	30.9257	37.479	73.2			10	½ N 50% 50% emergence + ½ N at tillering
2014	1	5	2	98.4	426	7.6	62.8	4.8384	11.4583	30.9248	42.226	72.8			11	1/3rd N at 50% emergence +1/3rd N at tillering +1/3rd N at booting
2014	1	5	3	105.2	426.5	8.2	49	4.61901	12.5	35.1269	36.9521	73.2			12	½ N at tillering + ½ N at booting
2014	1	6	1	98.2	338	7.6	50	3.82276	9.375	28.864	40.7761	74.8
2014	1	6	2	100.8	347.5	8.4	62.4	4.36761	9.79167	37.6046	44.6054	73.6
2014	1	6	3	92	375.5	6.8	54.8	3.6077	8.33333	33.5497	43.2924	76.4
2014	1	7	1	87	362	7.2	54.2	2.58857	7.29167	31.0629	35.5004	72
2014	1	7	2	94.2	409.5	8.4	55.8	3.14678	8.33333	37.1931	37.7614	75.2
2014	1	7	3	90.2	391.5	6.8	59.2	3.08229	9.16667	33.2887	33.6249	70
2014	1	8	1	86	278	7.4	45.4	2.72123	7.29167	32.7314	37.3197	72.4
2014	1	8	2	82.4	330.5	6.2	50.2	2.21205	6.25	35.2553	35.3928	71.2
2014	1	8	3	81.4	286	7.6	57.8	1.88995	5.20833	35.0103	36.2871	72.4
2014	1	9	1	109.4	439	8.6	45.6	4.47287	13.125	32.7314	34.079	73.5
2014	1	9	2	106.8	415.5	7.8	45.2	4.09311	11.4583	33.3627	35.7217	72.8
2014	1	9	3	105.2	432.5	7.6	57.2	5.5845	11.4583	28.9735	48.7375	76.4
2014	1	10	1	104	397	8.6	61.6	4.62547	12.5	37.1931	37.0037	74.4
2014	1	10	2	103.4	412.5	8.8	66.6	4.1449	11.875	32.9874	34.9045	72.4
2014	1	10	3	102	415	8.2	53.6	5.3001	13.3333	31.2699	39.7507	74.4
2014	1	11	1	103.2	465	8.4	50.4	4.20933	11.875	35.2553	35.447	70.4
2014	1	11	2	104.2	393	8.8	61.6	4.49333	11.6667	31.0629	38.5142	72
2014	1	11	3	95.8	389	7.8	59.6	4.4649	12.5	32.9874	35.7192	76.4
2014	1	12	1	87.8	341	7.8	55.6	2.55643	7.29167	30.8571	35.0596	70
2014	1	12	2	93.6	361	7.6	50.2	3.87216	9.375	30.9257	41.303	74
2014	1	12	3	90.2	374	7.4	55.4	3.28101	8.33333	33.5479	39.3722	70
2015	2	1	1	99.6	395.33	9.8	43	5.32584	12.1042	31.6731	36.9	74.8
2015	2	1	2	103.2	416.5	10.6	52.4	4.77845	12.7292	33.536	37.54	76.4
2015	2	1	3	104	430	10.6	49.8	5.87323	14.5625	26.8914	40.33	76.4
2015	2	2	1	103	407	10.4	46.2	4.77276	10.7292	32.652	44.48	74.8
2015	2	2	2	97.4	336	10.8	44	3.99256	9.91667	29.3743	40.26	72.8
2015	2	2	3	103.4	381	10.6	49.6	5.34714	12.75	28.6314	41.94	74
2015	2	3	1	107.6	382	9.4	44.4	4.80255	12.4167	30.1788	38.68	74.4
2015	2	3	2	100.8	369.5	10.2	53.8	5.29145	12.3542	35.2174	42.83	75.6
2015	2	3	3	101.4	386.5	9.8	44.4	5.37662	13.1458	33.7404	45.91	76
2015	2	4	1	98.4	397.5	9.2	47.6	4.93373	12.1458	34.2245	40.62	74
2015	2	4	2	101.6	384	11.2	49.4	5.42542	11.8958	32.5846	45.61	75.2
2015	2	4	3	97.8	320	10	52.8	4.776	12.0208	35.1398	39.73	75.2
2015	2	5	1	107.8	328.5	9.4	49.6	5.49127	12.625	29.3005	43.5	76
2015	2	5	2	103	345.5	10.4	58	5.42624	12.25	31.0971	44.3	76
2015	2	5	3	102.6	324.5	10.4	45.6	5.64349	13.3125	27.521	45.17	77.2
2015	2	6	1	100.2	385	9.4	47.6	4.62548	10.3958	31.6154	44.49	76
2015	2	6	2	101.6	334	9.4	51	4.09895	9.52083	33.3482	43.05	76.8
2015	2	6	3	94	288	9.2	49	4.19379	9.66667	30.7543	43.38	74.4
2015	2	7	1	97	390.5	10	51.4	5.029	10.5625	29.2186	47.61	75.6
2015	2	7	2	94.8	405	10	54	4.95211	11.4583	32.3126	43.22	75.6
2015	2	7	3	93.6	358	9.8	53.4	3.9737	9.1875	32.6398	43.25	74.4
2015	2	8	1	95	324.5	9.6	45.4	3.86641	8.375	33.2221	46.17	77.2
2015	2	8	2	93.6	279.5	8.8	50.2	2.83285	6.58333	30.72	43.03	74.8
2015	2	8	3	97.6	256.5	10	42.4	3.16562	7.47917	33.5884	42.33	72
2015	2	9	1	94.8	331.5	9.8	52	3.62091	8.66667	31.8775	41.78	75.2
2015	2	9	2	100.8	337.5	11	46.4	5.33018	12.4375	32.2143	42.86	76.8
2015	2	9	3	97.6	416.5	11.2	58.8	5.48172	12.9167	31.3191	42.44	72.8
2015	2	10	1	99.6	398.5	10.6	53	5.57627	13.5	31.0737	41.31	76.8
2015	2	10	2	98	415.5	9.8	47.6	5.2917	12.0208	33.6886	44.02	66
2015	2	10	3	90.6	401.5	9.4	46.4	5.36235	11.7292	30.7712	45.72	76.8
2015	2	11	1	93.6	358.5	9.8	50.4	5.51201	10.6042	32.9438	51.98	76.8
2015	2	11	2	101.8	421	10.6	48.4	4.80021	11.0417	32.0914	43.47	75.2
2015	2	11	3	91.2	394.5	9.6	45.4	5.0832	11.3958	32.472	44.61	74.8
2015	2	12	1	97.4	309	9.6	47.2	3.49713	8.35417	30.9935	41.86	75.2
2015	2	12	2	95.8	389.5	9.4	47.2	4.01519	9.39583	30.9773	42.73	74.4
2015	2	12	3	94.6	348	10.4	44.8	5.36262	11.875	45.16	77.6	74.7

## Sheet: Sheet4
						12104.2	12.1042	5.32584	5325.84
						12729.2	12.7292	4.77845	4778.45
						14562.5	14.5625	5.87323	5873.23
						10729.2	10.7292	4.77276	4772.76
						9916.67	9.91667	3.99256	3992.56
						12750	12.75	5.34714	5347.14
						12416.7	12.4167	4.80255	4802.55
						12354.2	12.3542	5.29145	5291.45
						13145.8	13.1458	5.37662	5376.62
						12145.8	12.1458	4.93373	4933.73
						11895.8	11.8958	5.42542	5425.42
						12020.8	12.0208	4.776	4776
						12625	12.625	5.49127	5491.27
						12250	12.25	5.42624	5426.24
						13312.5	13.3125	5.64349	5643.49
						10395.8	10.3958	4.62548	4625.48
						9520.83	9.52083	4.09895	4098.95
						9666.67	9.66667	4.19379	4193.79
						10562.5	10.5625	5.029	5029
						11458.3	11.4583	4.95211	4952.11
						9187.5	9.1875	3.9737	3973.7
						8375	8.375	3.86641	3866.41
						6583.33	6.58333	2.83285	2832.85
						7479.17	7.47917	3.16562	3165.62
						8666.67	8.66667	3.62091	3620.91
						12437.5	12.4375	5.33018	5330.18
						12916.7	12.9167	5.48172	5481.72
						13500	13.5	5.57627	5576.27
						12020.8	12.0208	5.2917	5291.7
						11729.2	11.7292	5.36235	5362.35
						10604.2	10.6042	5.51201	5512.01
						11041.7	11.0417	4.80021	4800.21
						11395.8	11.3958	5.0832	5083.2
						8354.17	8.35417	3.49713	3497.13
						9395.83	9.39583	4.01519	4015.19
						11875	11.875	5.36262	5362.62

## Sheet: Sheet5
					10416.7	10.4167	4.91076	4910.76
					10416.7	10.4167	4.88263	4882.63
					12500	12.5	5.29968	5299.68
					9375	9.375	4.93093	4930.93
					12500	12.5	5.85206	5852.06
					11250	11.25	5.25369	5253.69
					10416.7	10.4167	5.07268	5072.68
					11458.3	11.4583	5.70456	5704.56
					10416.7	10.4167	4.97454	4974.54
					10416.7	10.4167	4.88369	4883.69
					10416.7	10.4167	4.91819	4918.19
					11458.3	11.4583	5.00213	5002.13
					11458.3	11.4583	5.15126	5151.26
					11458.3	11.4583	5.15989	5159.89
					11458.3	11.4583	5.11348	5113.48
					7291.67	7.29167	3.71871	3718.71
					7916.67	7.91667	3.56865	3568.65
					6250	6.25	3.17907	3179.07
					9375	9.375	4.71511	4715.11
					10416.7	10.4167	4.33705	4337.05
					9375	9.375	4.09465	4094.65
					5208.33	5.20833	2.9068	2906.8
					5208.33	5.20833	2.51523	2515.23
					7083.33	7.08333	3.52248	3522.48
					11458.3	11.4583	5.53441	5534.41
					13541.7	13.5417	5.99761	5997.61
					12500	12.5	5.76408	5764.08
					12500	12.5	4.61309	4613.09
					10416.7	10.4167	5.61052	5610.52
					11458.3	11.4583	4.6139	4613.9
					11458.3	11.4583	4.90946	4909.46
					11458.3	11.4583	5.33519	5335.19
					11458.3	11.4583	4.7417	4741.7
					9375	9.375	4.58155	4581.55
					9375	9.375	4.29524	4295.24
					9375	9.375	3.95434	3954.34
					9729.17	9.72917	3.85716	3857.16
					8687.5	8.6875	3.41321	3413.21
					9270.83	9.27083	2.67262	2672.62
					9270.83	9.27083	3.62151	3621.51
					9208.33	9.20833	3.52325	3523.25
					7895.83	7.89583	2.95262	2952.62
					10020.8	10.0208	3.91329	3913.29
					8666.67	8.66667	3.6202	3620.2
					7187.5	7.1875	2.73004	2730.04
					9041.67	9.04167	3.57194	3571.94
					7916.67	7.91667	3.24495	3244.95
					7083.33	7.08333	2.62786	2627.86
					8583.33	8.58333	3.52346	3523.46
					8645.83	8.64583	3.31379	3313.79
					7395.83	7.39583	2.77982	2779.82
					7250	7.25	3.15492	3154.92
					8333.33	8.33333	2.34305	2343.05
					6270.83	6.27083	2.91428	2914.28
					8791.67	8.79167	3.75919	3759.19
					6458.33	6.45833	2.60186	2601.86
					6895.83	6.89583	2.44488	2444.88
					5208.33	5.20833	2.50779	2507.79
					5291.67	5.29167	2.43892	2438.92
					5208.33	5.20833	2.31544	2315.44
					10937.5	10.9375	4.29767	4297.67
					9770.83	9.77083	3.83372	3833.72
					8958.33	8.95833	3.3953	3395.3
					10104.2	10.1042	4.02568	4025.68
					8854.17	8.85417	3.39461	3394.61
					7604.17	7.60417	3.12763	3127.63
					8708.33	8.70833	3.88308	3883.08
					8645.83	8.64583	3.48526	3485.26
					7291.67	7.29167	2.9731	2973.1
					10166.7	10.1667	3.88671	3886.71
					7083.33	7.08333	2.92051	2920.51
					5625	5.625	2.42845	2428.45

## Sheet: All combined
LOC	YEAR	TRT	REP	PH	TI	SPS	SL	BY	GY	TSW	HW	HI
1	1	1	1	98.4	508	56.6	9.2	15.8333	6.6192	36.69	79.6	41.8055
1	1	1	2	101.2	516	65.6	8.6	13.75	5.61764	38.43	78.4	40.8556
1	1	1	3	105.8	500	62.6	10	14.5833	5.19078	38.35	78.6	35.5939
1	1	2	1	95.6	415	53.2	9.4	12.9167	5.64876	36.81	78.8	43.7323
1	1	2	2	97.6	470	59.4	10	14.1667	5.04588	34.36	78.4	35.618
1	1	2	3	95.2	458	58.8	9.6	12.5	5.27162	38.22	80	42.173
1	1	3	1	100.4	462	50	9	16.25	5.58137	38.24	79.2	34.3469
1	1	3	2	96.8	471	52.2	9.4	12.5	4.37926	39.76	79.2	35.0341
1	1	3	3	106.8	424	55.8	9.6	14.1667	5.28716	37.38	78	37.3211
1	1	4	1	102.6	502	56	9	13.75	5.90648	38.62	80	42.9562
1	1	4	2	99.5	458	58.6	9.6	13.75	5.2143	38.51	80	37.9222
1	1	4	3	96.4	546	51.8	9	15	6.13538	38.39	79.6	40.9025
1	1	5	1	98.8	438	60.2	9.2	14.7222	5.87291	36.86	78.4	39.8915
1	1	5	2	101.6	460	51.4	9.4	14.1667	5.4768	36.29	77.6	38.6598
1	1	5	3	99.2	456	48.6	8.8	12.5	4.09267	42.1	79.6	32.7414
1	1	6	1	83.4	342	51.8	8.6	8.75	3.64755	36.37	78.4	41.6863
1	1	6	2	89	486	51.4	8	10.4167	3.3138	40.92	79.6	31.8125
1	1	6	3	93.6	416	59.4	9.4	8.33333	2.6019	38.3	79.2	31.2228
1	1	7	1	89.8	465	56	9.2	11.25	5.19034	38.39	78.4	46.1364
1	1	7	2	95.8	512	56	9.4	12.5	4.69543	42.24	78.4	37.5634
1	1	7	3	92.2	506	65.4	9.8	10	3.82435	36.37	78	38.2435
1	1	8	1	74.6	278	48.6	7.8	13.75	2.79091	35.36	78.4	20.2975
1	1	8	2	74.8	368	55.2	8.2	5.83333	2.301	32.37	76	39.4457
1	1	8	3	77.8	442	49.6	7.6	5.83333	2.27571	34.59	77.6	39.0122
1	1	9	1	94.8	366	66	10.8	12.9167	5.21992	38.13	78.4	40.4123
1	1	9	2	95.2	432	54.2	9.6	12.5	5.36241	38.68	78.8	42.8993
1	1	9	3	89.4	456	62.4	9.4	11.25	4.5122	38.37	78.8	40.1084
1	1	10	1	90.8	448	59.6	9.6	12.9167	5.12981	35.32	78	39.7146
1	1	10	2	98.8	462	59.2	9.4	13.3333	4.60101	36.57	78	34.5076
1	1	10	3	83.4	421	42.2	8.6	8.75	3.83909	38.59	76.8	43.8753
1	1	11	1	89.6	472	49.6	8.6	12.5	4.27539	33.17	78.4	34.2031
1	1	11	2	92	510	59.2	9.6	12.5	5.12658	38.46	77.2	41.0126
1	1	11	3	100.2	472	60	10.4	10	3.9777	37.34	80	39.777
1	1	12	1	91.2	530	53.2	8.4	12.9167	4.99315	38.35	77.6	38.6566
1	1	12	2	89.2	477	50.2	9.2	10.4167	4.48946	40.41	78.8	43.0988
1	1	12	3	81	424	52.4	8.8	10.4167	5.15219	38.42	77.6	49.461
1	2	1	1	88.6	414	48.8	10	8.33333	3.58421	27.61	63.2	43.0105
1	2	1	2	90.2	357	37.2	10.4	8.95833	3.96212	25.84	69.2	44.2283
1	2	1	3	100.2	300	32.6	11	9.58333	4.34003	28.72	64.8	45.2873
1	2	2	1	84.8	330	46.6	10.6	5.83333	2.36691	27.93	65.6	40.5756
1	2	2	2	96.2	326	44.4	10	7.91667	3.49527	28.09	63.4	44.1508
1	2	2	3	89	248	43.6	9.8	7.5	3.80969	27.1	60.6	50.7959
1	2	3	1	90	318	38	10.2	7.91667	3.08733	28.59	61.4	38.9978
1	2	3	2	100.6	328	42.6	9.6	8.33333	3.41991	30.67	60	41.0389
1	2	3	3	102.8	254	41	10.4	8.88889	4.35755	28.51	63.4	49.0224
1	2	4	1	87.6	246	40.6	9.8	5.41667	2.12816	28.26	62.2	39.2891
1	2	4	2	91.6	310	33.4	10.2	8.33333	3.11847	27.31	67.4	37.4217
1	2	4	3	96.4	306	27.8	10.4	8.33333	3.76961	29.55	61.6	45.2353
1	2	5	1	86.4	296	40	10	5.625	2.20928	29.55	64	39.2761
1	2	5	2	91.4	248	39.4	9.2	6.66667	2.76515	27.16	63	41.4772
1	2	5	3	93	316	37.4	10.2	8.33333	3.64922	26.62	61.8	43.7907
1	2	6	1	83.6	186	33.8	10	4.16667	1.51662	24.94	62.8	36.3989
1	2	6	2	81.8	207	38.4	8.8	4.16667	1.2789	32.21	64	30.6936
1	2	6	3	94.6	228	30.8	9.2	6.25	2.65826	30.27	65.6	42.5322
1	2	7	1	78.4	240	29.8	10	3.33333	1.47759	27.63	62.8	44.3277
1	2	7	2	77.8	198	42.2	9.4	3.33333	1.32658	27.73	57.4	39.7974
1	2	7	3	88.2	272	28.8	9.6	5.83333	2.85142	27.55	63.4	48.8815
1	2	8	1	84.4	354	36	9.6	5	2.13961	31.27	70.6	42.7922
1	2	8	2	77.4	236	41	9.6	3.33333	1.40272	27.38	68	42.0816
1	2	8	3	90.2	266	27.6	8.8	6.04167	2.24285	28.78	71.2	37.123
1	2	9	1	94.6	292	41.6	11.2	7.5	2.29803	30.18	65	30.6404
1	2	9	2	90.8	264	50.4	10.2	7.5	3.16063	30.18	63.4	42.1417
1	2	9	3	99.4	338	32.4	10.8	8.125	3.61371	31.79	60.4	44.4764
1	2	10	1	91.8	332	44	10	7.8125	3.55092	31.51	69	45.4518
1	2	10	2	89.8	260	44	11	8.125	3.35977	29.83	76.2	41.351
1	2	10	3	90.8	252	33	9.8	7.5	3.10709	30.18	67.4	41.4279
1	2	11	1	90.8	338	37.4	10.2	8.125	3.28422	27.55	64.6	40.4212
1	2	11	2	98	264	47.2	10.4	8.125	3.44825	30.89	69.8	42.44
1	2	11	3	102.4	284	30.6	11	8.61111	3.73262	28.23	66.4	43.3466
1	2	12	1	83	238	47.4	9.6	5.83333	2.58505	31.3	63.4	44.3152
1	2	12	2	83.4	238	38.2	9.4	5	2.00735	30.57	64.8	40.147
1	2	12	3	86	268	43.6	10.4	5.625	2.51226	28.44	66.8	44.6624
2	1	1	1	105.8	435.5	62.4	8.4	10.4167	4.92496	34.8549	78.4	47.2796
2	1	1	2	103.4	428	56.8	7.4	14.5833	5.3907	31.2699	75.6	36.9648
2	1	1	3	112.2	484.5	55.2	8.6	13.3333	5.09433	30.8229	76	38.2075
2	1	2	1	102.2	401	55.6	6.8	10.4167	4.06154	33.8871	75.2	38.9908
2	1	2	2	93.8	358	53.2	7.8	9.58333	3.19289	32.8046	70.4	33.3171
2	1	2	3	96.6	368	53.8	7	9.58333	4.16701	33.0606	74.8	43.4818
2	1	3	1	104.8	397.5	60.6	7.8	12.7083	5.03057	30.6171	74.8	39.5848
2	1	3	2	109	368.5	57.2	7.8	13.5417	4.34135	30.9943	72.8	32.0592
2	1	3	3	105.4	430.5	49.8	7.6	12.7083	5.24105	35.1269	75.6	41.241
2	1	4	1	101.2	340	50.8	8	10.625	4.37299	30.8229	75.8	41.1576
2	1	4	2	105.2	379.5	57.4	7.8	10.2083	4.51	35.2553	75.6	44.1796
2	1	4	3	101.4	384	48.8	7.4	11.6667	4.84033	35.568	74.8	41.4886
2	1	5	1	106.2	385	50.2	7.8	11.6667	4.37255	30.9257	73.2	37.479
2	1	5	2	98.4	426	62.8	7.6	11.4583	4.8384	30.9248	72.8	42.226
2	1	5	3	105.2	426.5	49	8.2	12.5	4.61901	35.1269	73.2	36.9521
2	1	6	1	98.2	338	50	7.6	9.375	3.82276	28.864	74.8	40.7761
2	1	6	2	100.8	347.5	62.4	8.4	9.79167	4.36761	37.6046	73.6	44.6054
2	1	6	3	92	375.5	54.8	6.8	8.33333	3.6077	33.5497	76.4	43.2924
2	1	7	1	87	362	54.2	7.2	7.29167	2.58857	31.0629	72	35.5004
2	1	7	2	94.2	409.5	55.8	8.4	8.33333	3.14678	37.1931	75.2	37.7614
2	1	7	3	90.2	391.5	59.2	6.8	9.16667	3.08229	33.2887	70	33.6249
2	1	8	1	86	278	45.4	7.4	7.29167	2.72123	32.7314	72.4	37.3197
2	1	8	2	82.4	330.5	50.2	6.2	6.25	2.21205	35.2553	71.2	35.3928
2	1	8	3	81.4	286	57.8	7.6	5.20833	1.88995	35.0103	72.4	36.2871
2	1	9	1	109.4	439	45.6	8.6	13.125	4.47287	32.7314	73.5	34.079
2	1	9	2	106.8	415.5	45.2	7.8	11.4583	4.09311	33.3627	72.8	35.7217
2	1	9	3	105.2	432.5	57.2	7.6	11.4583	5.5845	28.9735	76.4	48.7375
2	1	10	1	104	397	61.6	8.6	12.5	4.62547	37.1931	74.4	37.0037
2	1	10	2	103.4	412.5	66.6	8.8	11.875	4.1449	32.9874	72.4	34.9045
2	1	10	3	102	415	53.6	8.2	13.3333	5.3001	31.2699	74.4	39.7507
2	1	11	1	103.2	465	50.4	8.4	11.875	4.20933	35.2553	70.4	35.447
2	1	11	2	104.2	393	61.6	8.8	11.6667	4.49333	31.0629	72	38.5142
2	1	11	3	95.8	389	59.6	7.8	12.5	4.4649	32.9874	76.4	35.7192
2	1	12	1	87.8	341	55.6	7.8	7.29167	2.55643	30.8571	70	35.0596
2	1	12	2	93.6	361	50.2	7.6	9.375	3.87216	30.9257	74	41.303
2	1	12	3	90.2	374	55.4	7.4	8.33333	3.28101	33.5479	70	39.3722
2	2	1	1	99.6	395.33	43	9.8	12.1042	5.32584	31.67	74.8	36.9
2	2	1	2	103.2	416.5	52.4	10.6	12.7292	4.77845	33.54	76.4	37.54
2	2	1	3	104	430	49.8	10.6	14.5625	5.87323	26.89	76.4	40.33
2	2	2	1	103	407	46.2	10.4	10.7292	4.77276	32.65	74.8	44.48
2	2	2	2	97.4	336	44	10.8	9.91667	3.99256	29.37	72.8	40.26
2	2	2	3	103.4	381	49.6	10.6	12.75	5.34714	28.63	74	41.94
2	2	3	1	107.6	382	44.4	9.4	12.4167	4.80255	30.18	74.4	38.68
2	2	3	2	100.8	369.5	53.8	10.2	12.3542	5.29145	35.22	75.6	42.83
2	2	3	3	101.4	386.5	44.4	9.8	13.1458	5.37662	33.74	76	45.91
2	2	4	1	98.4	397.5	47.6	9.2	12.1458	4.93373	34.22	74	40.62
2	2	4	2	101.6	384	49.4	11.2	11.8958	5.42542	32.58	75.2	45.61
2	2	4	3	97.8	320	52.8	10	12.0208	4.776	35.14	75.2	39.73
2	2	5	1	107.8	328.5	49.6	9.4	12.625	5.49127	29.3	76	43.5
2	2	5	2	103	345.5	58	10.4	12.25	5.42624	31.1	76	44.3
2	2	5	3	102.6	324.5	45.6	10.4	13.3125	5.64349	27.52	77.2	45.17
2	2	6	1	100.2	385	47.6	9.4	10.3958	4.62548	31.62	76	44.49
2	2	6	2	101.6	334	51	9.4	9.52083	4.09895	33.35	76.8	43.05
2	2	6	3	94	288	49	9.2	9.66667	4.19379	30.75	74.4	43.38
2	2	7	1	97	390.5	51.4	10	10.5625	5.029	29.22	75.6	47.61
2	2	7	2	94.8	405	54	10	11.4583	4.95211	32.31	75.6	43.22
2	2	7	3	93.6	358	53.4	9.8	9.1875	3.9737	32.64	74.4	43.25
2	2	8	1	95	324.5	45.4	9.6	8.375	3.86641	33.22	77.2	46.17
2	2	8	2	93.6	279.5	50.2	8.8	6.58333	2.83285	30.72	74.8	43.03
2	2	8	3	97.6	256.5	42.4	10	7.47917	3.16562	33.59	72	42.33
2	2	9	1	94.8	331.5	52	9.8	8.66667	3.62091	31.88	75.2	41.78
2	2	9	2	100.8	337.5	46.4	11	12.4375	5.33018	32.21	76.8	42.86
2	2	9	3	97.6	416.5	58.8	11.2	12.9167	5.48172	31.32	72.8	42.44
2	2	10	1	99.6	398.5	53	10.6	13.5	5.57627	31.07	76.8	41.31
2	2	10	2	98	415.5	47.6	9.8	12.0208	5.2917	33.69	66	44.02
2	2	10	3	90.6	401.5	46.4	9.4	11.7292	5.36235	30.77	76.8	45.72
2	2	11	1	93.6	358.5	50.4	9.8	10.6042	5.51201	32.94	76.8	51.98
2	2	11	2	101.8	421	48.4	10.6	11.0417	4.80021	32.09	75.2	43.47
2	2	11	3	91.2	394.5	45.4	9.6	11.3958	5.0832	32.47	74.8	44.61
2	2	12	1	97.4	309	47.2	9.6	8.35417	3.49713	30.99	75.2	41.86
2	2	12	2	95.8	389.5	47.2	9.4	9.39583	4.01519	30.98	74.4	42.73
2	2	12	3	94.6	348	44.8	10.4	11.875	5.36262	30.68	77.6	45.16
3	1	1	1	104.6	298	46.2	10.8	10.4167	4.91076	35.32	75.6	47.1433
3	1	1	2	105.8	395	43.2	10.2	10.4167	5.10522	37.61	76	49.0101
3	1	1	3	109.4	390	43.4	10.6	12.5	5.29968	32.73	75.6	42.3974
3	1	2	1	100	321.5	48.6	9.6	9.375	4.93093	33.19	74.8	52.5966
3	1	2	2	107.2	413.5	44.6	9.8	12.5	5.85206	28.97	75.2	46.8165
3	1	2	3	104.4	418.5	46	10.6	11.25	5.25369	30.89	74.8	46.6994
3	1	3	1	105.8	295	45.6	10.8	10.4167	5.07268	30.93	75.2	48.6977
3	1	3	2	105.2	350.5	42.8	10.6	11.4583	5.70456	35.19	76.8	49.7852
3	1	3	3	103	435	49.4	10	10.4167	4.97454	27.19	74.8	47.7556
3	1	4	1	104.2	339	39.2	9.6	10.4167	4.88369	30.93	72	46.8834
3	1	4	2	104	386.5	43.8	10	10.4167	4.91819	30.99	74	47.2146
3	1	4	3	108.4	366.5	49.2	9.4	11.4583	5.00213	35.13	74	43.655
3	1	5	1	105.2	338.5	41.6	9.2	11.4583	5.15126	35.2	74.4	44.9564
3	1	5	2	103.8	402.5	45.6	10.6	11.4583	5.15989	37.11	73.2	45.0317
3	1	5	3	106.4	404.5	47	10	11.4583	5.11348	37.32	76.4	44.6267
3	1	6	1	94.8	293	38.8	10.2	7.29167	3.71871	30.82	76.8	50.9994
3	1	6	2	94	321.5	49	9.4	7.91667	3.56865	33.06	76.8	45.0777
3	1	6	3	83.4	353.5	46.6	8.4	6.25	3.17907	29.34	75.6	50.8651
3	1	7	1	99.2	416.5	33.8	9.2	9.375	4.71511	29.26	74.8	50.2946
3	1	7	2	97.4	453	39.6	10.4	10.4167	4.33705	33.06	70.8	41.6357
3	1	7	3	93.8	438	43.2	9.2	9.375	4.09465	33.41	71.6	43.6762
3	1	8	1	82.8	275	35.6	9.4	5.20833	2.9068	30.89	75.2	55.8105
3	1	8	2	77	290	42	8.8	5.20833	2.51523	33.13	74.8	48.2924
3	1	8	3	87.6	303.5	45.2	9.2	7.08333	3.52248	35.22	75.6	49.7291
3	1	9	1	107.4	346.5	35.2	9.8	11.4583	5.53441	29.28	76.4	48.3003
3	1	9	2	111.2	389.5	50.2	10.4	13.5417	5.64926	28.97	76.8	41.7176
3	1	9	3	110.8	410.5	56	10.8	12.5	5.76408	33.06	76.2	46.1126
3	1	10	1	106.2	369	48.2	9.6	12.5	4.61309	37.11	76.4	36.9047
3	1	10	2	106.6	378	48.8	10.4	10.4167	4.94584	28.91	76.4	47.4801
3	1	10	3	108	308.5	46.6	10	11.4583	4.6139	37.15	76	40.2668
3	1	11	1	107	381.5	43.8	10.4	11.4583	4.90946	30.93	72.8	42.8462
3	1	11	2	109.2	366	40.6	10	11.4583	4.99545	31.03	73.6	43.5967
3	1	11	3	107.4	361	49.8	10	11.4583	4.7417	28.93	74	41.3821
3	1	12	1	98	380.5	44	10	9.375	4.58155	37.23	75.2	48.8698
3	1	12	2	98.6	399	45.2	10	9.375	4.29524	32.99	73.2	45.8159
3	1	12	3	95	352.5	43	9.4	9.375	3.95434	34.83	77.6	42.1797
3	2	1	1	100.4	384	56	8.8	9.72917	3.85716	27.61	70.8	39.6453
3	2	1	2	99	335	56	9.6	8.6875	3.41321	25.84	68.8	39.2887
3	2	1	3	92.4	351	43.6	9.8	9.27083	3.63519	28.72	69.2	39.211
3	2	2	1	90	336	50.6	9	9.27083	3.62151	27.93	68.2	39.0635
3	2	2	2	99.2	337	45.4	9.8	9.20833	3.52325	28.09	70	38.2615
3	2	2	3	92.6	262.5	47	9.6	7.89583	2.95262	27.1	68.4	37.3946
3	2	3	1	93.8	303.5	46.4	8.6	10.0208	3.91329	28.59	71.2	39.0516
3	2	3	2	103.4	342	46.4	9.4	8.66667	3.6202	30.67	71.6	41.7716
3	2	3	3	92.8	248	55.6	9.6	7.1875	2.73004	28.51	69.2	37.9832
3	2	4	1	98.8	357.5	46.6	9.6	9.04167	3.57194	28.26	69.2	39.5053
3	2	4	2	95.2	310	46.4	9.8	7.91667	3.24495	27.31	68	40.9888
3	2	4	3	92.6	281	50	7.6	7.08333	2.62786	29.55	69.2	37.0992
3	2	5	1	93.4	346.5	52.8	8.6	8.58333	3.52346	29.55	68.8	41.0501
3	2	5	2	96	346	51.2	10.2	8.64583	3.31379	27.16	68.8	38.3282
3	2	5	3	95.2	313.5	57.4	9.2	7.39583	2.77982	26.62	66.8	37.5863
3	2	6	1	92.2	318.5	49.6	8.6	7.25	3.15492	24.94	73.6	43.5161
3	2	6	2	89.6	267.5	54	8.8	8.33333	2.34305	32.21	72.8	28.1166
3	2	6	3	88	327.5	45.8	7.6	6.27083	2.91428	30.27	71.6	46.4735
3	2	7	1	93.2	343	55.8	9.4	8.79167	3.75919	27.63	72.4	42.7586
3	2	7	2	87	320.5	49.6	8.4	6.45833	2.60186	27.73	68.4	40.2869
3	2	7	3	86.8	290.5	46.8	9	6.89583	2.44488	27.55	69.6	35.4545
3	2	8	1	84.6	257.5	61.2	8.8	5.20833	2.50779	31.27	73.6	48.1495
3	2	8	2	85	236	46.6	7.8	5.29167	2.43892	27.38	73.2	46.0898
3	2	8	3	77.4	180.5	48	7.4	5.20833	2.31544	28.78	72.4	44.4565
3	2	9	1	122.8	380.5	53.2	8.8	9.36458	3.61451	30.18	73.2	38.5977
3	2	9	2	95	360.5	48.2	8.6	9.77083	3.83372	30.18	79.6	39.2363
3	2	9	3	93.8	320	50.6	9.2	8.95833	3.3953	31.79	71.2	37.9011
3	2	10	1	93.4	361	55.6	9.6	10.1042	4.02568	31.51	74.4	39.8418
3	2	10	2	101.2	361	45.4	9.2	8.85417	3.39461	29.83	71.6	38.3391
3	2	10	3	95.6	323.5	48.2	8.6	7.60417	3.12763	30.18	70.6	41.1304
3	2	11	1	93.4	290.5	44	9.4	8.70833	3.88308	27.55	73.6	44.5903
3	2	11	2	93.6	354	53.6	10	8.64583	3.48526	30.89	71.6	40.3114
3	2	11	3	93.2	314	55.6	9.8	7.29167	2.9731	28.23	70.4	40.7739
3	2	12	1	93.4	337.5	46.8	9.8	10.1667	3.88671	31.3	69.2	38.23
3	2	12	2	88.8	328	43.2	9.2	7.08333	2.92051	30.57	69.2	41.2308
3	2	12	3	89	299.5	53.8	9	5.625	2.42845	28.44	68.8	43.1725

## Sheet: Sheet1
LOC	TRT	REP	PH	TI	SPS	SL	BY	GY	TSW	HW	HI
1	1	1	88.6	414	48.8	10	8.33333	3.58421	27.61	63.2	43.0105
1	1	2	90.2	357	37.2	10.4	8.95833	3.96212	25.84	69.2	44.2283
1	1	3	100.2	300	32.6	11	9.58333	4.34003	28.72	64.8	45.2873
1	2	1	84.8	330	46.6	10.6	5.83333	2.36691	27.93	65.6	40.5756
1	2	2	96.2	326	44.4	10	7.91667	3.49527	28.09	63.4	44.1508
1	2	3	89	248	43.6	9.8	7.5	3.80969	27.1	60.6	50.7959
1	3	1	90	318	38	10.2	7.91667	3.08733	28.59	61.4	38.9978
1	3	2	100.6	328	42.6	9.6	8.33333	3.41991	30.67	60	41.0389
1	3	3	102.8	254	41	10.4	8.88889	4.35755	28.51	63.4	49.0224
1	4	1	87.6	246	40.6	9.8	5.41667	2.12816	28.26	62.2	39.2891
1	4	2	91.6	310	33.4	10.2	8.33333	3.11847	27.31	67.4	37.4217
1	4	3	96.4	306	27.8	10.4	8.33333	3.76961	29.55	61.6	45.2353
1	5	1	86.4	296	40	10	5.625	2.20928	29.55	64	39.2761
1	5	2	91.4	248	39.4	9.2	6.66667	2.76515	27.16	63	41.4772
1	5	3	93	316	37.4	10.2	8.33333	3.64922	26.62	61.8	43.7907
1	6	1	83.6	186	33.8	10	4.16667	1.51662	24.94	62.8	36.3989
1	6	2	81.8	207	38.4	8.8	4.16667	1.2789	32.21	64	30.6936
1	6	3	94.6	228	30.8	9.2	6.25	2.65826	30.27	65.6	42.5322
1	7	1	78.4	240	29.8	10	3.33333	1.47759	27.63	62.8	44.3277
1	7	2	77.8	198	42.2	9.4	3.33333	1.32658	27.73	57.4	39.7974
1	7	3	88.2	272	28.8	9.6	5.83333	2.85142	27.55	63.4	48.8815
1	8	1	84.4	354	36	9.6	5	2.13961	31.27	70.6	42.7922
1	8	2	77.4	236	41	9.6	3.33333	1.40272	27.38	68	42.0816
1	8	3	90.2	266	27.6	8.8	6.04167	2.24285	28.78	71.2	37.123
1	9	1	94.6	292	41.6	11.2	7.5	2.29803	30.18	65	30.6404
1	9	2	90.8	264	50.4	10.2	7.5	3.16063	30.18	63.4	42.1417
1	9	3	99.4	338	32.4	10.8	8.125	3.61371	31.79	60.4	44.4764
1	10	1	91.8	332	44	10	7.8125	3.55092	31.51	69	45.4518
1	10	2	89.8	260	44	11	8.125	3.35977	29.83	76.2	41.351
1	10	3	90.8	252	33	9.8	7.5	3.10709	30.18	67.4	41.4279
1	11	1	90.8	338	37.4	10.2	8.125	3.28422	27.55	64.6	40.4212
1	11	2	98	264	47.2	10.4	8.125	3.44825	30.89	69.8	42.44
1	11	3	102.4	284	30.6	11	8.61111	3.73262	28.23	66.4	43.3466
1	12	1	83	238	47.4	9.6	5.83333	2.58505	31.3	63.4	44.3152
1	12	2	83.4	238	38.2	9.4	5	2.00735	30.57	64.8	40.147
1	12	3	86	268	43.6	10.4	5.625	2.51226	28.44	66.8	44.6624
2	1	1	99.6	395.33	43	9.8	12.1042	5.32584	31.67	74.8	36.9
2	1	2	103.2	416.5	52.4	10.6	12.7292	4.77845	33.54	76.4	37.54
2	1	3	104	430	49.8	10.6	14.5625	5.87323	26.89	76.4	40.33
2	2	1	103	407	46.2	10.4	10.7292	4.77276	32.65	74.8	44.48
2	2	2	97.4	336	44	10.8	9.91667	3.99256	29.37	72.8	40.26
2	2	3	103.4	381	49.6	10.6	12.75	5.34714	28.63	74	41.94
2	3	1	107.6	382	44.4	9.4	12.4167	4.80255	30.18	74.4	38.68
2	3	2	100.8	369.5	53.8	10.2	12.3542	5.29145	35.22	75.6	42.83
2	3	3	101.4	386.5	44.4	9.8	13.1458	5.37662	33.74	76	45.91
2	4	1	98.4	397.5	47.6	9.2	12.1458	4.93373	34.22	74	40.62
2	4	2	101.6	384	49.4	11.2	11.8958	5.42542	32.58	75.2	45.61
2	4	3	97.8	320	52.8	10	12.0208	4.776	35.14	75.2	39.73
2	5	1	107.8	328.5	49.6	9.4	12.625	5.49127	29.3	76	43.5
2	5	2	103	345.5	58	10.4	12.25	5.42624	31.1	76	44.3
2	5	3	102.6	324.5	45.6	10.4	13.3125	5.64349	27.52	77.2	45.17
2	6	1	100.2	385	47.6	9.4	10.3958	4.62548	31.62	76	44.49
2	6	2	101.6	334	51	9.4	9.52083	4.09895	33.35	76.8	43.05
2	6	3	94	288	49	9.2	9.66667	4.19379	30.75	74.4	43.38
2	7	1	97	390.5	51.4	10	10.5625	5.029	29.22	75.6	47.61
2	7	2	94.8	405	54	10	11.4583	4.95211	32.31	75.6	43.22
2	7	3	93.6	358	53.4	9.8	9.1875	3.9737	32.64	74.4	43.25
2	8	1	95	324.5	45.4	9.6	8.375	3.86641	33.22	77.2	46.17
2	8	2	93.6	279.5	50.2	8.8	6.58333	2.83285	30.72	74.8	43.03
2	8	3	97.6	256.5	42.4	10	7.47917	3.16562	33.59	72	42.33
2	9	1	94.8	331.5	52	9.8	8.66667	3.62091	31.88	75.2	41.78
2	9	2	100.8	337.5	46.4	11	12.4375	5.33018	32.21	76.8	42.86
2	9	3	97.6	416.5	58.8	11.2	12.9167	5.48172	31.32	72.8	42.44
2	10	1	99.6	398.5	53	10.6	13.5	5.57627	31.07	76.8	41.31
2	10	2	98	415.5	47.6	9.8	12.0208	5.2917	33.69	66	44.02
2	10	3	90.6	401.5	46.4	9.4	11.7292	5.36235	30.77	76.8	45.72
2	11	1	93.6	358.5	50.4	9.8	10.6042	5.51201	32.94	76.8	51.98
2	11	2	101.8	421	48.4	10.6	11.0417	4.80021	32.09	75.2	43.47
2	11	3	91.2	394.5	45.4	9.6	11.3958	5.0832	32.47	74.8	44.61
2	12	1	97.4	309	47.2	9.6	8.35417	3.49713	30.99	75.2	41.86
2	12	2	95.8	389.5	47.2	9.4	9.39583	4.01519	30.98	74.4	42.73
2	12	3	94.6	348	44.8	10.4	11.875	5.36262	30.68	77.6	45.16
3	1	1	100.4	384	56	8.8	9.72917	3.85716	27.61	70.8	39.6453
3	1	2	99	335	56	9.6	8.6875	3.41321	25.84	68.8	39.2887
3	1	3	92.4	351	43.6	9.8	9.27083	3.63519	28.72	69.2	39.211
3	2	1	90	336	50.6	9	9.27083	3.62151	27.93	68.2	39.0635
3	2	2	99.2	337	45.4	9.8	9.20833	3.52325	28.09	70	38.2615
3	2	3	92.6	262.5	47	9.6	7.89583	2.95262	27.1	68.4	37.3946
3	3	1	93.8	303.5	46.4	8.6	10.0208	3.91329	28.59	71.2	39.0516
3	3	2	103.4	342	46.4	9.4	8.66667	3.6202	30.67	71.6	41.7716
3	3	3	92.8	248	55.6	9.6	7.1875	2.73004	28.51	69.2	37.9832
3	4	1	98.8	357.5	46.6	9.6	9.04167	3.57194	28.26	69.2	39.5053
3	4	2	95.2	310	46.4	9.8	7.91667	3.24495	27.31	68	40.9888
3	4	3	92.6	281	50	7.6	7.08333	2.62786	29.55	69.2	37.0992
3	5	1	93.4	346.5	52.8	8.6	8.58333	3.52346	29.55	68.8	41.0501
3	5	2	96	346	51.2	10.2	8.64583	3.31379	27.16	68.8	38.3282
3	5	3	95.2	313.5	57.4	9.2	7.39583	2.77982	26.62	66.8	37.5863
3	6	1	92.2	318.5	49.6	8.6	7.25	3.15492	24.94	73.6	43.5161
3	6	2	89.6	267.5	54	8.8	8.33333	2.34305	32.21	72.8	28.1166
3	6	3	88	327.5	45.8	7.6	6.27083	2.91428	30.27	71.6	46.4735
3	7	1	93.2	343	55.8	9.4	8.79167	3.75919	27.63	72.4	42.7586
3	7	2	87	320.5	49.6	8.4	6.45833	2.60186	27.73	68.4	40.2869
3	7	3	86.8	290.5	46.8	9	6.89583	2.44488	27.55	69.6	35.4545
3	8	1	84.6	257.5	61.2	8.8	5.20833	2.50779	31.27	73.6	48.1495
3	8	2	85	236	46.6	7.8	5.29167	2.43892	27.38	73.2	46.0898
3	8	3	77.4	180.5	48	7.4	5.20833	2.31544	28.78	72.4	44.4565
3	9	1	122.8	380.5	53.2	8.8	9.36458	3.61451	30.18	73.2	38.5977
3	9	2	95	360.5	48.2	8.6	9.77083	3.83372	30.18	79.6	39.2363
3	9	3	93.8	320	50.6	9.2	8.95833	3.3953	31.79	71.2	37.9011
3	10	1	93.4	361	55.6	9.6	10.1042	4.02568	31.51	74.4	39.8418
3	10	2	101.2	361	45.4	9.2	8.85417	3.39461	29.83	71.6	38.3391
3	10	3	95.6	323.5	48.2	8.6	7.60417	3.12763	30.18	70.6	41.1304
3	11	1	93.4	290.5	44	9.4	8.70833	3.88308	27.55	73.6	44.5903
3	11	2	93.6	354	53.6	10	8.64583	3.48526	30.89	71.6	40.3114
3	11	3	93.2	314	55.6	9.8	7.29167	2.9731	28.23	70.4	40.7739
3	12	1	93.4	337.5	46.8	9.8	10.1667	3.88671	31.3	69.2	38.23
3	12	2	88.8	328	43.2	9.2	7.08333	2.92051	30.57	69.2	41.2308
3	12	3	89	299.5	53.8	9	5.625	2.42845	28.44	68.8	43.1725
